# Supplementary material for: Psychometric evaluation of the 5-item Medication Adherence Report Scale questionnaire in persons with multiple sclerosis
Source: PLoS One. 2024 Mar 4;19(3):e0294116. doi: 10.1371/journal.pone.0294116 (PMC10911604; doi:10.1371/journal.pone.0294116)
Supplement: S1 Data — (XLSX) [file pone.0294116.s002.xlsx]

## Sheet: MARS,pass=1
ID	DMF dosage (mg)	dispense	amount
1	240	2021-06-01	1
1	120	2021-06-03	3
1	240	2021-08-24	1
1	240	2021-09-13	1
1	240	2021-10-22	1
1	240	2021-11-19	1
1	240	2021-12-14	1
1	240	2022-01-17	1
1	240	2022-02-14	1
1	240	2022-03-14	1
1	240	2022-04-04	1
1	240	2022-05-05	1
1	240	2022-05-24	1
1	240	2022-07-20	1
1	240	2022-08-16	1
1	240	2022-09-06	1
1	240	2022-10-13	1
1	240	2022-11-11	1
1	240	2022-12-12	1
2	120	2021-07-09	3
2	240	2021-07-09	1
2	240	2021-08-30	1
2	240	2021-09-27	1
2	240	2021-10-23	1
2	240	2021-11-18	1
2	240	2021-12-20	1
2	240	2022-01-14	1
2	240	2022-02-10	1
2	240	2022-03-15	1
2	240	2022-04-13	1
2	240	2022-05-09	1
2	240	2022-06-06	1
2	240	2022-07-01	1
2	240	2022-07-28	1
2	240	2022-07-28	1
2	240	2022-09-22	1
2	240	2022-09-22	1
2	240	2022-11-21	1
2	240	2022-12-19	1
3	120	2021-11-09	3
3	240	2021-11-09	1
3	240	2022-02-04	1
3	240	2022-03-07	1
3	240	2022-04-04	1
3	240	2022-05-05	1
3	240	2022-05-31	1
3	240	2022-06-27	1
3	240	2022-07-13	1
4	120	2022-04-05	3
4	240	2022-04-13	1
4	240	2022-05-23	1
4	240	2022-06-03	1
4	240	2022-07-11	1
4	240	2022-07-13	1
4	240	2022-07-25	1
4	240	2022-09-27	1
4	240	2022-11-04	1
4	240	2022-11-29	1
4	240	2022-12-19	1
4	240	2022-12-21	1
5	120	2021-08-25	2
5	240	2021-08-25	1
5	240	2021-10-04	1
5	240	2021-10-28	1
5	240	2021-11-30	1
5	240	2021-12-20	1
5	240	2022-01-21	1
5	240	2022-02-23	1
5	240	2022-03-28	1
5	240	2022-04-20	1
5	240	2022-05-12	1
5	240	2022-06-03	1
5	240	2022-07-08	1
5	240	2022-08-12	1
5	240	2022-09-07	1
5	240	2022-10-05	1
5	240	2022-11-02	1
5	240	2022-12-06	1
6	120	2021-10-19	1
6	240	2022-01-17	1
6	240	2022-03-02	1
6	240	2022-04-13	1
6	240	2022-07-01	1
6	240	2022-10-10	1
7	120	2021-10-18	2
7	240	2021-10-18	1
7	240	2021-12-13	1
7	240	2022-01-03	1
7	240	2022-02-03	1
7	240	2022-02-28	1
7	240	2022-03-23	1
7	240	2022-04-28	1
7	240	2022-05-30	1
7	240	2022-06-23	1
7	240	2022-07-21	1
7	240	2022-08-16	1
7	240	2022-09-28	1
7	240	2022-10-18	3
8	120	2022-01-05	1
8	240	2022-01-05	1
8	240	2022-01-27	1
8	240	2022-03-01	1
8	240	2022-03-31	1
8	240	2022-04-22	1
8	240	2022-05-31	1
8	240	2022-07-08	1
8	240	2022-08-11	1
8	240	2022-09-09	1
9	120	2021-05-21	3
9	240	2021-05-21	1
9	240	2021-07-01	1
9	240	2021-07-01	1
9	240	2021-08-19	1
9	240	2021-09-23	1
9	240	2021-10-26	1
9	240	2021-10-26	1
9	240	2021-11-29	1
9	240	2021-12-29	1
9	240	2022-02-01	1
9	240	2022-03-03	1
9	240	2022-03-28	1
9	240	2022-05-04	1
9	240	2022-05-30	1
9	240	2022-06-21	1
9	240	2022-07-19	1
9	240	2022-08-26	1
9	240	2022-09-22	1
9	240	2022-11-16	1
9	240	2022-12-16	1
10	120	2022-04-06	1
10	240	2022-04-23	1
10	240	2022-05-24	1
10	120	2022-06-02	2
10	240	2022-08-29	1
10	240	2022-09-10	1
10	240	2022-10-03	1
10	240	2022-10-28	1
10	240	2022-11-25	1
10	240	2022-12-31	1
11	120	2021-06-24	3
11	240	2021-06-24	1
11	240	2021-08-11	1
11	240	2021-09-10	1
11	240	2021-10-07	1
11	240	2021-11-05	1
11	240	2021-12-03	1
11	240	2022-01-03	1
11	240	2022-01-28	1
11	240	2022-02-28	1
11	240	2022-03-28	1
11	240	2022-04-25	1
11	240	2022-05-25	1
11	240	2022-06-24	1
12	120	2022-03-07	3
12	240	2022-03-04	1
12	240	2022-04-28	1
12	240	2022-06-02	1
12	240	2022-07-04	1
12	240	2022-08-08	1
12	240	2022-09-08	1
12	240	2022-10-06	1
12	240	2022-11-09	1
12	240	2022-12-14	1
12	240	2023-01-17	1
12	240	2023-02-21	1
13	120	2021-07-19	3
13	240	2021-07-19	1
13	240	2021-10-07	1
13	240	2021-12-06	1
13	240	2022-01-08	1
13	240	2022-02-07	1
13	240	2022-03-08	1
13	240	2022-03-08	1
13	240	2022-05-04	1
13	240	2022-05-19	1
13	240	2022-07-01	2
13	240	2022-08-17	2
13	240	2022-10-24	1
13	240	2022-11-26	1
13	240	2022-12-24	1
14	120	2021-05-31	3
14	240	2021-05-31	1
14	120	2021-07-08	2
14	240	2021-08-05	1
14	240	2021-09-09	1
14	240	2021-09-17	1
14	240	2021-10-13	1
14	240	2021-10-26	1
14	240	2021-11-10	1
14	240	2021-12-27	1
14	240	2022-01-20	1
14	240	2022-02-10	1
14	240	2022-02-28	1
14	240	2022-03-22	1
14	240	2022-06-07	1
14	240	2022-06-29	1
14	240	2022-07-25	1
14	240	2022-08-16	1
14	240	2022-09-07	1
14	240	2022-09-26	1
14	240	2022-11-04	1
14	240	2022-12-05	1
15	120	2021-05-18	3
15	240	2021-05-18	1
15	240	2021-06-11	1
15	240	2021-07-28	1
15	240	2021-08-25	1
15	240	2021-09-24	1
15	240	2021-10-22	1
15	240	2021-11-18	1
15	240	2021-12-21	1
15	240	2022-01-14	1
15	240	2022-02-14	1
15	240	2022-03-15	1
15	240	2022-04-11	1
15	240	2022-05-10	1
15	240	2022-06-06	1
15	240	2022-07-04	1
15	240	2022-07-23	1
15	240	2022-08-17	1
15	240	2022-09-21	1
15	240	2022-10-21	1
15	240	2022-11-22	1
15	240	2022-12-19	1
16	120	2021-08-17	2
16	240	2021-08-17	1
16	240	2021-09-30	1
16	240	2021-10-25	1
16	240	2021-11-25	1
16	240	2022-01-03	1
16	240	2022-02-09	1
16	240	2022-03-15	1
16	240	2022-04-08	3
17	240	2022-02-18	1
17	120	2022-02-19	1
17	120	2022-02-22	2
17	240	2022-04-01	1
17	240	2022-05-03	1
17	240	2022-06-02	1
17	240	2022-06-29	1
17	240	2022-07-28	1
17	240	2022-08-18	1
17	240	2022-09-17	1
17	240	2022-10-13	1
17	240	2022-11-19	1
17	240	2022-12-09	1
18	120	2021-11-05	3
18	240	2021-11-05	1
18	240	2021-12-24	1
18	240	2022-01-21	1
18	240	2022-02-19	1
18	240	2022-03-18	1
18	240	2022-04-15	1
18	240	2022-05-14	1
18	240	2022-06-09	1
18	240	2022-07-08	1
18	240	2022-08-05	1
18	240	2022-09-03	1
18	240	2022-10-01	1
18	240	2022-10-28	1
18	240	2022-11-25	1
18	240	2022-12-23	1
19	120	2022-06-24	3
19	240	2022-06-24	1
19	240	2022-08-05	1
19	240	2022-09-09	1
19	240	2022-10-10	1
19	240	2022-11-11	1
19	240	2022-12-14	1
19	240	2023-01-11	1
19	240	2023-02-07	1
19	240	2023-03-10	1
20	120	2021-09-07	1
20	240	2021-09-07	1
20	240	2021-10-08	2
20	240	2021-11-25	2
20	240	2022-01-14	1
20	240	2022-01-31	1
20	240	2022-03-02	1
20	240	2022-04-06	1
20	240	2022-05-06	1
20	240	2022-06-02	1
20	240	2022-07-07	1
20	240	2022-07-23	1
20	240	2022-08-24	1
20	240	2022-09-19	1
20	240	2022-10-12	1
20	240	2022-11-08	1
20	240	2022-12-12	1
20	240	2022-12-29	1
21	120	2021-10-02	1
21	120	2021-10-16	1
21	240	2021-10-23	1
21	240	2021-11-20	1
21	240	2021-12-17	1
21	240	2022-01-17	1
21	240	2022-02-15	1
21	240	2022-03-15	1
21	240	2022-04-14	1
21	240	2022-05-07	1
21	240	2022-06-02	1
21	240	2022-07-12	1
21	240	2022-08-23	1
21	240	2022-09-27	1
21	240	2022-11-10	1
21	240	2022-12-22	1
22	120	2021-08-24	3
22	240	2021-08-24	3
22	240	2021-12-07	3
22	240	2022-02-24	3
22	240	2022-05-13	3
22	240	2022-07-20	4
22	240	2022-12-05	1
22	240	2022-12-08	3
23	120	2021-12-28	3
23	240	2021-12-28	1
23	240	2022-02-10	1
23	240	2022-03-14	1
23	240	2022-04-12	1
23	240	2022-05-07	1
23	240	2022-06-08	1
23	240	2022-07-08	1
23	240	2022-07-26	1
23	240	2022-08-26	1
23	240	2022-09-21	1
23	240	2022-10-25	1
23	240	2022-11-22	1
23	240	2022-12-22	1
24	120	2022-09-07	3
24	240	2022-10-05	1
24	240	2022-10-25	1
24	240	2022-11-28	1
24	240	2022-12-28	1
24	240	2023-01-20	1
24	240	2023-02-23	1
24	240	2023-03-25	1
24	240	2023-04-14	1
24	240	2023-05-24	1
25	120	2022-11-19	3
25	240	2022-11-19	1
25	240	2022-12-17	1
25	240	2023-01-12	1
25	240	2023-02-02	1
25	240	2023-03-10	1
25	240	2023-04-07	1
25	240	2023-05-06	1
26	120	2021-06-30	3
26	240	2021-06-30	4
26	240	2021-10-20	4
26	240	2022-01-13	3
26	240	2022-04-05	4
26	240	2022-05-27	3
26	240	2022-11-03	1
26	240	2022-12-08	1
27	120	2022-09-27	3
27	240	2022-10-21	1
27	240	2022-11-29	1
27	240	2023-01-03	1
27	240	2023-01-05	1
27	240	2023-03-13	2
27	240	2023-05-18	1
28	120	2021-07-01	2
28	240	2021-07-15	1
28	240	2021-08-20	1
28	240	2021-09-09	1
28	240	2021-10-12	1
28	240	2021-11-08	1
28	240	2021-12-03	1
28	240	2022-01-04	1
28	240	2022-02-01	1
28	240	2022-03-02	1
28	240	2022-03-31	1
28	240	2022-04-28	1
28	240	2022-05-24	1
28	240	2022-06-23	1
28	240	2022-07-19	3
28	240	2022-10-07	3
28	240	2022-12-29	3
29	120	2021-06-16	3
29	240	2021-07-01	1
29	240	2021-07-19	1
29	240	2021-08-31	1
29	240	2021-09-27	1
29	240	2021-11-03	1
29	240	2021-12-28	1
29	240	2022-02-16	1
29	240	2022-03-24	1
29	240	2022-08-01	1
29	240	2022-08-30	1
29	240	2022-09-24	1
29	240	2022-10-24	1
29	240	2022-11-19	1
29	240	2022-12-17	1
30	120	2022-06-14	3
30	240	2022-06-14	1
30	240	2022-07-25	1
30	240	2022-08-24	1
30	240	2022-09-21	1
30	240	2022-10-12	1
30	240	2022-11-08	1
30	240	2022-12-02	1
30	240	2023-01-11	1
30	240	2023-02-03	1
30	240	2023-03-07	1
31	120	2021-06-23	1
31	240	2021-06-23	1
31	120	2021-07-02	1
31	240	2021-07-22	1
31	240	2021-09-10	1
31	240	2021-10-01	1
31	240	2021-11-04	1
31	240	2021-11-26	1
31	240	2021-12-20	1
31	240	2022-01-31	1
31	240	2022-02-25	1
31	240	2022-03-14	1
31	240	2022-04-08	1
31	240	2022-04-29	1
31	240	2022-06-16	1
31	240	2022-06-30	1
31	240	2022-08-13	1
31	240	2022-09-06	1
31	240	2022-09-30	1
31	240	2022-10-29	1
31	240	2022-11-26	1
32	120	2022-01-12	3
32	240	2022-01-12	3
32	240	2022-04-15	2
32	240	2022-04-19	1
32	240	2022-07-15	3
32	240	2022-09-28	3
32	240	2022-12-16	1
33	120	2021-10-19	1
33	120	2021-10-23	2
33	240	2021-10-23	1
33	240	2021-12-09	1
33	240	2022-01-07	1
33	240	2022-02-05	1
33	240	2022-03-11	1
33	240	2022-04-16	1
33	240	2022-05-14	1
33	240	2022-06-10	1
33	240	2022-07-15	1
33	240	2022-08-19	1
33	240	2022-09-21	1
33	240	2022-10-07	1
34	120	2022-01-07	3
34	240	2022-01-07	1
34	240	2022-02-25	1
34	240	2022-03-24	1
34	240	2022-04-22	1
34	240	2022-05-19	1
34	240	2022-06-17	1
34	240	2022-07-14	1
34	240	2022-08-09	1
34	240	2022-09-09	1
34	240	2022-10-06	1
34	240	2022-11-03	1
34	240	2022-11-30	1
34	240	2022-12-30	1
35	120	2021-07-05	3
35	240	2021-07-05	1
35	240	2021-09-27	1
35	240	2021-10-27	1
35	240	2021-11-26	1
35	240	2021-12-22	1
35	240	2022-01-19	1
35	240	2022-02-17	1
35	240	2022-03-17	1
35	240	2022-04-12	1
35	240	2022-05-04	1
35	240	2022-06-07	1
35	240	2022-06-15	1
35	240	2022-08-02	1
35	240	2022-08-29	1
35	240	2022-09-27	1
35	240	2022-10-25	1
35	240	2022-11-22	1
35	240	2022-12-20	1
36	120	2021-06-08	3
36	240	2021-06-08	1
36	240	2021-07-24	1
36	240	2021-09-01	1
36	240	2021-10-04	1
36	240	2021-11-02	1
36	240	2021-11-22	1
36	240	2021-12-15	1
36	240	2022-01-11	1
36	240	2022-02-12	1
36	240	2022-03-16	1
36	240	2022-04-09	1
36	240	2022-05-11	1
36	240	2022-06-07	1
36	240	2022-07-04	1
36	240	2022-08-02	1
36	240	2022-09-03	1
36	240	2022-09-28	1
36	240	2022-10-26	1
36	240	2022-11-26	1
36	240	2022-12-17	1
37	120	2021-07-01	3
37	240	2021-07-01	1
37	240	2021-08-30	1
37	240	2021-09-22	1
37	240	2021-10-20	1
37	240	2021-11-16	1
37	240	2021-12-13	1
37	240	2022-01-10	1
37	240	2022-01-24	1
37	240	2022-01-25	1
37	240	2022-01-27	1
37	240	2022-04-12	2
37	240	2022-04-16	1
37	240	2022-08-01	1
37	240	2022-08-22	1
37	240	2022-09-15	1
37	240	2022-10-20	1
37	240	2022-11-23	1
37	240	2022-12-14	1
38	120	2022-01-28	3
38	120	2022-02-15	3
38	240	2022-03-16	1
38	240	2022-04-22	1
38	240	2022-05-19	1
38	240	2022-06-28	1
38	240	2022-07-21	2
38	240	2022-09-07	1
38	240	2022-10-04	1
38	240	2022-11-08	1
38	240	2022-12-13	1
38	240	2023-01-06	1
38	240	2023-02-07	1
39	120	2021-12-06	3
39	240	2021-12-06	1
39	240	2022-01-27	1
39	240	2022-03-05	1
39	240	2022-03-14	1
39	240	2022-04-30	1
39	240	2022-05-30	1
39	240	2022-06-24	1
39	240	2022-07-26	1
39	240	2022-08-11	1
39	240	2022-09-17	1
39	240	2022-10-17	1
39	240	2022-11-14	1
40	120	2021-05-24	3
40	240	2021-05-24	1
40	240	2021-07-09	1
40	240	2021-08-03	1
40	240	2021-09-02	1
40	240	2021-09-28	1
40	240	2021-10-28	1
40	240	2021-11-24	1
40	240	2021-11-29	1
40	240	2021-11-29	1
40	240	2021-11-29	1
40	240	2022-03-18	1
40	240	2022-04-11	1
40	240	2022-04-11	1
40	240	2022-04-11	1
40	240	2022-07-01	1
40	240	2022-07-01	1
40	240	2022-07-01	1
40	240	2022-09-20	1
40	240	2022-09-20	1
40	240	2022-09-20	1
40	240	2022-12-13	1
40	240	2022-12-13	1
