# Supplementary material for: Psychometric evaluation of the 5-item Medication Adherence Report Scale questionnaire in persons with multiple sclerosis
Source: PLoS One. 2024 Mar 4;19(3):e0294116. doi: 10.1371/journal.pone.0294116 (PMC10911604; doi:10.1371/journal.pone.0294116)
Supplement: S2 Data — (XLSX) [file pone.0294116.s003.xlsx]

## Sheet: DataPLOSOne
ID	age categories (y) 1=20-25 2=25-30 3=30-35 4=35-40 5=40-45 6=45-50 7=50-55 8=55-60	gender M=male F=female	disease duration (years)	treatment naivety 1=yes 0=no	previous DMT 1=yes 0=no	relapses prior DMF treatment	relapses after DMF treatment	EDSS prior DMF treatment	T2 lesions MRI 1st DA=YES NE=NO	T1-Gd lesions MRI 1st DA=YES NE=NO	T2 lesions 2nd MRI DA=YES NE=NO	T1-Gd lesions 2nd MRI DA=YES NE=NO	combIned T2 and (T1/Gd) lesions DA=YES NE=NO	1st MRI total lesion count	2nd MRI total lesion count	1st MRI total lesion volume (ml)	2nd MRI total lesion volume (ml)	MRI difference lesion volume (ml)	MRI difference lesion count	MRI difference shrinking lesion count	MRI difference shrinking lesion volume (ml)	MRI difference new appearing lesion count	MRI difference new appearing lesion volume (ml)	weighted_CMA7	MARS-5 1st MRI	BMQ gen 1st MRI	BMQ spec 1st MRI	MARS-5 2nd MRI	BMQ gen 2nd MRI	BMQ spec 2nd MRI
1	2	M	1	1	0	1	0	1	NE	NE	NE	NE	NE	24	24	1.238	1.238	0	0	0	0	0	0	0.983	24	12	29	24	13	28
2	3	F	2	1	0	2	0	1	NE	NE	NE	NE	NE	30	30	1.698	1.612	-0.086	0	-2	-0.086	0	0	0.99	24	25	41	23	16	38
3	5	F	0.75	1	0	1	0	2	NE	NE	NE	NE	NE	48	48	2.461	2.429	-0.032	0	-1	-0.032	0	0	0.716	25	19	32	25	18	32
4	2	M	0.5	1	0	1	0	1	DA	NE	DA	NE	DA	31	31	1.843	1.921	0.078	0	0	0	0	0	1	25	28	29	25	30	26
5	5	M	1.5	1	0	1	0	1.5	DA	NE	NE	NE	NE	50	49	1.089	1.05	-0.039	-1	-1	-0.016	0	0	0.981	22	20	42	17	18	34
6	4	M	0.25	1	0	1	0	1.5	NE	NE	NE	NE	NE	25	25	2.242	2.185	-0.057	0	-1	-0.057	0	0	0.384	20	36	45	18	33	40
7	4	F	1.25	1	0	1	0	1.5	NE	NE	NE	NE	NE	6	6	0.15	0.15	0	0	0	0	0	0	1	25	20	31	25	18	30
8	2	F	0.5	1	0	1	0	0	NE	NE	DA	DA	DA	56	56	6.13	5.969	-0.161	0	-3	-0.089	0	0	0.848	21	27	39	16	30	32
9	5	F	10	0	1	1	0	1	NE	NE	DA	NE	DA	50	50	9.016	9.133	0.117	0	0	0	0	0	1	24	15	30	24	18	34
10	4	F	0.75	1	0	2	0	1	DA	DA	NE	DA	DA	29	34	0.553	0.786	0.233	5	0	0	5	0.195	0.684	20	30	42	17	28	42
11	5	M	1.5	1	0	1	0	0	NE	NE	NE	NE	NE	24	24	3.874	3.874	0	0	0	0	0	0	0.966	25	22	33	24	21	37
12	2	F	4	1	0	2	0	1	DA	NE	NE	NE	NE	28	30	1.415	1.378	-0.037	2	0	0	2	0.037	0.866	24	23	22	23	22	36
13	2	M	1.25	1	0	2	0	1	NE	NE	DA	NE	DA	24	24	0.871	0.829	-0.042	0	-1	-0.042	0	0	0.965	24	23	37	24	22	34
14	6	F	1.25	1	0	1	0	1	NE	NE	NE	NE	NE	24	24	0.872	0.872	0	0	0	0	0	0	1	25	27	40	25	23	36
15	7	M	1	1	0	1	0	1	NE	NE	NE	NE	NE	49	49	4.32	4.287	-0.033	0	-1	-0.033	0	0	1	25	16	38	25	25	33
16	5	F	1.5	1	0	1	0	1	NE	NE	NE	NE	NE	32	32	5.006	4.971	-0.035	0	-2	-0.035	0	0	0.907	24	22	25	22	25	34
17	7	F	1	1	0	1	0	1	NE	NE	NE	NE	NE	36	36	0.697	0.697	0	0	0	0	0	0	0.995	25	17	40	25	8	37
18	4	F	1.5	1	0	1	0	0	DA	NE	NE	NE	NE	21	21	0.627	0.627	0	0	0	0	0	0	1	25	17	33	25	12	36
19	4	M	2.5	1	0	1	0	2	NE	NE	NE	NE	NE	22	22	0.408	0.446	0.038	0	0	0	0	0	0.932	25	8	47	25	8	47
20	7	F	1	1	0	1	0	1	NE	NE	NE	NE	NE	33	33	1.956	1.956	0	0	0	0	0	0	1	25	13	25	25	13	38
21	3	F	0.3	1	0	1	0	0	NE	NE	NE	NE	NE	41	41	2.34	2.046	-0.294	0	-3	-0.294	0	0	0.893	24	28	36	19	26	36
22	7	F	18	0	1	1	0	1	NE	NE	DA	NE	DA	76	77	14.473	14.686	0.213	1	0	0	1	0.03	1	25	19	27	20	21	31
23	5	F	0.5	1	0	1	0	0	NE	NE	NE	NE	NE	12	12	0.188	0.188	0	0	0	0	0	0	0.985	24	14	31	25	22	35
24	5	F	1	1	0	1	0	1	NE	NE	NE	NE	NE	50	50	1.142	1.142	0	0	0	0	0	0	0.95	24	23	40	23	24	35
25	5	F	0.25	1	0	1	0	0	NE	NE	NE	NE	NE	17	17	0.581	0.581	0	0	0	0	0	0	1	25	10	36	25	10	35
26	8	F	2.5	0	1	1	0	1	NE	NE	NE	NE	NE	49	49	7.256	7.256	0	0	0	0	0	0	1	25	17	40	25	14	37
27	2	F	0.5	1	0	1	0	1	NE	NE	NE	NE	NE	12	12	0.219	0.219	0	0	0	0	0	0	0.826	23	20	37	23	19	35
28	5	F	0.75	1	0	2	0	1	NE	NE	NE	NE	NE	109	109	11.103	11.118	0.015	0	0	0	0	0	0.677	25	15	33	25	16	34
29	1	F	0.5	1	0	1	0	1	DA	NE	DA	DA	DA	26	28	4.154	4.456	0.302	2	0	0	2	0.302	1	24	11	27	23	16	33
30	3	M	0.25	1	0	1	0	1	NE	NE	NE	NE	NE	32	32	1.111	1.111	0	0	0	0	0	0	0.988	25	19	42	25	19	42
31	1	F	23	1	0	1	0	4	NE	NE	NE	NE	NE	42	42	2.286	2.286	0	0	0	0	0	0	1	23	22	39	22	37	23
32	6	F	12	0	1	2	0	2	NE	NE	NE	NE	NE	52	53	5.461	5.576	0.115	1	0	0	1	0.024	1	18	19	35	22	21	40
33	4	F	7	0	1	2	0	0	DA	NE	DA	NE	DA	89	92	4.436	4.606	0.17	3	-1	-0.011	3	0.074	0.865	23	14	33	23	13	23
34	3	F	4.5	0	1	0	0	1	DA	NE	NE	NE	NE	34	33	1.871	1.778	-0.093	-1	-2	-0.083	0	0	0.927	25	14	30	24	12	31
35	6	M	1.75	1	0	1	0	1	NE	NE	NE	NE	NE	30	30	1.762	1.609	-0.153	0	-2	-0.153	0	0	1	25	23	27	24	21	29
36	8	F	7	1	0	2	0	3	NE	NE	NE	NE	NE	53	53	4.744	4.744	0	0	0	0	0	0	1	25	17	38	24	18	40
37	2	F	3	1	0	2	0	1	NE	NE	NE	NE	NE	27	27	0.411	0.411	0	0	0	0	0	0	1	25	11	30	24	11	28
38	2	F	0.25	1	0	1	0	0	NE	NE	NE	NE	NE	20	20	1.021	1.021	0	0	0	0	0	0	1	25	15	32	25	18	37
39	3	F	6	1	0	1	0	0	DA	NE	NE	DA	DA	69	69	2.891	2.891	0	0	0	0	0	0	0.984	25	18	30	24	24	30
40	2	F	0.25	1	0	2	0	2	DA	NE	NE	NE	NE	37	35	1.248	1.137	-0.111	-2	-1	-0.074	0	0	1	24	14	31	23	15	25
