# Supplementary material for: Psychometric evaluation of the 5-item Medication Adherence Report Scale questionnaire in persons with multiple sclerosis
Source: PLoS One. 2024 Mar 4;19(3):e0294116. doi: 10.1371/journal.pone.0294116 (PMC10911604; doi:10.1371/journal.pone.0294116)
Supplement: S3 Data — (XLSX) [file pone.0294116.s004.xlsx]

## Sheet: PLOSMARS-5
ID	M1_1	M2_1	M3_1	M4_1	M5_1	SUM_1	M1_2	M2_2	M3_2	M4_2	M5_2	SUM_2	M1_m	M2_m	M3_m	M4_m	M5_m	SUM
1	4	5	5	5	5	24	4	5	5	5	5	24	4	5	5	5	5	24
2	4	5	5	5	5	24	3	5	5	5	5	23	3.5	5	5	5	5	23.5
3	5	5	5	5	5	25	5	5	5	5	5	25	5	5	5	5	5	25
4	5	5	5	5	5	25	5	5	5	5	5	25	5	5	5	5	5	25
5	4	4	5	4	5	22	3	3	5	3	3	17	3.5	3.5	5	3.5	4	19.5
6	3	4	5	5	3	20	3	3	4	3	5	18	3	3.5	4.5	4	4	19
7	5	5	5	5	5	25	5	5	5	5	5	25	5	5	5	5	5	25
8	3	4	5	5	4	21	2	3	3	4	4	16	2.5	3.5	4	4.5	4	18.5
9	4	5	5	5	5	24	4	5	5	5	5	24	4	5	5	5	5	24
10	5	1	4	5	5	20	3	1	3	5	5	17	4	1	3.5	5	5	18.5
11	5	5	5	5	5	25	4	5	5	5	5	24	4.5	5	5	5	5	24.5
12	4	5	5	5	5	24	5	5	5	3	5	23	4.5	5	5	4	5	23.5
13	4	5	5	5	5	24	4	5	5	5	5	24	4	5	5	5	5	24
14	5	5	5	5	5	25	5	5	5	5	5	25	5	5	5	5	5	25
15	5	5	5	5	5	25	5	5	5	5	5	25	5	5	5	5	5	25
16	4	5	5	5	5	24	4	5	3	5	5	22	4	5	4	5	5	23
17	5	5	5	5	5	25	5	5	5	5	5	25	5	5	5	5	5	25
18	5	5	5	5	5	25	5	5	5	5	5	25	5	5	5	5	5	25
19	5	5	5	5	5	25	5	5	5	5	5	25	5	5	5	5	5	25
20	5	5	5	5	5	25	5	5	5	5	5	25	5	5	5	5	5	25
21	5	5	4	5	5	24	3	3	5	3	5	19	4	4	4.5	4	5	21.5
22	5	5	5	5	5	25	5	1	5	4	5	20	5	3	5	4.5	5	22.5
23	4	5	5	5	5	24	5	5	5	5	5	25	4.5	5	5	5	5	24.5
24	5	5	5	5	5	25	5	5	5	5	5	25	5	5	5	5	5	25
25	5	5	5	5	5	25	5	5	5	5	5	25	5	5	5	5	5	25
26	4	5	5	5	5	24	3	5	5	5	5	23	3.5	5	5	5	5	23.5
27	5	5	5	5	5	25	5	5	5	5	5	25	5	5	5	5	5	25
28	4	5	5	4	5	23	4	5	4	4	5	22	4	5	4.5	4	5	22.5
29	4	4	4	3	3	18	4	5	5	3	5	22	4	4.5	4.5	3	4	20
30	3	5	5	5	5	23	3	5	5	5	5	23	3	5	5	5	5	23
31	5	5	5	5	5	25	4	5	5	5	5	24	4.5	5	5	5	5	24.5
32	5	5	5	5	5	25	4	5	5	5	5	24	4.5	5	5	5	5	24.5
33	5	5	5	5	5	25	5	5	5	4	5	24	5	5	5	4.5	5	24.5
34	5	5	5	5	5	25	4	5	5	5	5	24	4.5	5	5	5	5	24.5
35	5	5	5	5	5	25	5	5	5	5	5	25	5	5	5	5	5	25
36	5	5	5	5	5	25	4	5	5	5	5	24	4.5	5	5	5	5	24.5
37	4	5	5	5	5	24	4	5	5	4	5	23	4	5	5	4.5	5	23.5
38	4	5	5	5	5	24	3	5	5	5	5	23	3.5	5	5	5	5	23.5
39	3	5	5	5	5	23	3	5	5	5	5	23	3	5	5	5	5	23
40	5	5	5	5	5	25	5	5	5	5	5	25	5	5	5	5	5	25
